# Supplementary material for: Prevalence and Risk of Carpal Tunnel Syndrome in Parkinson’s Disease: A Systematic Review and Meta-Analysis
Source: J Funct Morphol Kinesiol. 2026 Feb 2;11(1):66. doi: 10.3390/jfmk11010066 (PMC12921936; doi:10.3390/jfmk11010066)
Supplement: Supplementary file 1 [file jfmk-11-00066-s001.zip]

Archive with 1 entries (1 files):
- jfmk-4126814-supplementary.pdf
